# Supplementary material for: Identification of Two Auxin-Regulated Potassium Transporters Involved in Seed Maturation
Source: Int J Mol Sci. 2018 Jul 22;19(7):2132. doi: 10.3390/ijms19072132 (PMC6073294; doi:10.3390/ijms19072132)
Supplement: Supplementary file 1 [file ijms-19-02132-s001.zip]

Archive with 5 entries (4 files):
- Supplemental_table.xlsx
- __MACOSX/
- __MACOSX/._Supplemental_table.xlsx
- Supplemental figures.docx
- __MACOSX/._Supplemental figures.docx
