# Supplementary material for: Identification of Two Auxin-Regulated Potassium Transporters Involved in Seed Maturation
Source: Int J Mol Sci. 2018 Jul 22;19(7):2132. doi: 10.3390/ijms19072132 (PMC6073294; doi:10.3390/ijms19072132)
Supplement: Supplementary file 1 [file ijms-19-02132-s001.zip › Supplemental_table.xlsx]

## Sheet: Sheet1
Primers used for genotyping and expression analysis
Name	Sequence (5' - 3')
Genotyping
SALK_083613-LP	5´-TGTGATTGCAACATTAGCTGC-3'
SALK_083613-RP	5´-CTTGCAACGGAAACTCTATCG-3'
SALK_045392-LP	5´-CATAAGACGTGTTGGTACCGG-3'
SALK_045392-RP	5´-CTGAACAAAGCCACGAGAATC-3'
SALK_061656-LP	5´-TCAAGGACGGGTAAACAAGTG-3'
SALK_061656-RP	5´-TGTTCTTGCTTTGATTGGGAC-3'
SALK_086950-LP	5´-ATTGTGCCGAAGAATACAACG-3'
SALK_086950-RP	5´-TCCCTGCTGCTTGTGTAATTC-3'
SALK_071803-LP	5´-TCCATGTCAAGCTAAGAAGACG-3'
SALK_071803-RP	5´-TCGGTGATAGATAGTGGTGGC-3'
SALK_051343-LP	5´-AGGCCAGTGTTTGTGGATAAC-3'
SALK_051343-RP	5´-AACATGAAAAGCGTTCACGTC-3'
SALK_148762-LP	5´-GAGCAATGAAGCAATTTTTGC-3'
SALK_148762-RP	5´-AGAAAAGGATCTTGACGAGCC-3'
SALK_023287-LP	5´-ACGATTGGCACAAAAGAACAC-3'
SALK_023287-RP	5´-TAGGGCAAACCTGGGAGATAG-3'
SALK_097636-LP	5´-AAAACCTTTAAAATGCCATAAAACC-3'
SALK_097636-RP	5´-ACAAAGTAGGCCACATTCACG-3'
SALK_049137-LP	5´-ATTGATTACAGCCATTGCTGG-3'
SALK_049137-RP	5´-CCGTATATCTCCATTCGGAAC-3'
SALK_085696-LP	5´-CACAACGAGAAGAGCAAAAGC-3'
SALK_085696-RP	5´-TGAAAGGAGCCAAACTCAATC-3'
SALK_108080-LP	5´-AATGTCAGTCTGGCATTACGC-3'
SALK_108080-RP	5´-ACATGATCGGATTGCTTCTTG-3'
GT_5_94315-LP	5´-AACTTGATCAACCCATGGATG-3'
GT_5_94315-RP	5´-CGCTTTTAAAACGCTTGTGTC-3'
SALK_017212-LP	5´-TGATAGAAGTCGAAAGCAGCG-3'
SALK_017212-RP	5´-AGCATCGAGGAAAAGGAAGAG-3'
SALK_141384-LP	5´-ATCGTCGGAGACATCAATTTG-3'
SALK_141384-RP	5´-TTCCTCGATGCTGATGAAAAC-3'
SALK_043791-LP	5´-AAGGGAAATCCAGAATTGGTG-3'
SALK_043791-RP	5´-CCACGCTGGTCAAAACTACAC-3'
SALK_071644-LP	5´-TGAGATCAGAAAGCCATTTGC-3'
SALK_071644-RP	5´-TTGGTGATGTCTCAATCCTCC-3'
SAIL_105_G04-LP	5´-ATATCCACTGCTCTCAGACCG-3'
SAIL_105_G04-RP	5´-AACAGAGCCTGAGAGGTTATCG-3'
SALK_004133-LP	5´-TGAATAACCCATCGAGACTCG-3'
SALK_004133-RP	5´-ATACTCTCCTCTCGCGCTCTC-3'
SALK_048607-LP	5´-TTTCGAAATCCATTGCAAGAC-3'
SALK_048607-RP	5´-TCAACTATATCCAAAACCGCG-3'
SALK_096038-LP	5´-AGTTGCTTTCTTTGGTCATCG-3'
SALK_096038-RP	5´-TAGAAACAAGCAACCAAACCG-3'
SALK_146903-LP	5´-AAATGTCGAGTGATGCAGCTC-3'
SALK_146903-RP	5´-TCAAGTTGCTCGAACTCATCC-3'
SALK_131790-LP	5´-ATCGCTCTCCACATGCATATC-3'
SALK_131790-RP	5´-TTCTCAGTGGGTAACAATGGC-3'
qRT-PCR
At1g70300_F	5´-GGTTGGGTAATGCTTCAGGATTGG-3'
At1g70300_R	5´-GCGCCTTCGAGGAATTTGATTAAG-3'
At4g19960_F	5´-TGAACTGTATCCGCTGAAGGG-3'
At4g19960_R	5´-TCCCACCAGTTGCTGAAAGAACG-3'
At1g60160_F	5´-GCCAATGCTTACGGCATAGCAG-3'
At1g60160_R	5´-GGAACCCAACCGCCTTCCAATATC-3'
At4g23640_F	5´-ACAGCCACATCTATAAGGTTTGCG-3'
At4g23640_R	5´-CTAGCATAGCCATCATGAGAACCG-3'
At5g55630_F	5´-CTTGACGAGCAGCATATGTTTGGC-3'
At5g55630_R	5´-TAACTCTGCAGCTCCAACTC-3'
At4g18160_F	5´-ACAATGGCTGTGTGAGTAAAGCAG-3'
At4g18160_R	5´-ATCAATCGCCACTGCCACCTTC-3'
At5g46360_F	5´-GGGTACGTTTCTTGCTGCGGTTTG-3'
At5g46360_R	5´-TGCTAAACTCAAGCGACCATCG-3'
At2g26650_F	5´-TCCGGTGATGACGAATGTTCTGC-3'
At2g26650_R	5´-ATGCAGAGGTGTTCTGCCATTG-3'
At4g22200_F	5´-GCAGTGAGGTACCTATCAACATGG-3'
At4g22200_R	5´-TCTCGAGCCTAGTGAAGAGGTG-3'
At2g30070_F	5´-CGCGTATAGTCTCTGCGCTTTC-3'
At2g30070_R	5´-ACGAGAAAGCCACCTTTATGGAC-3'
At2g40540_F	5´-CACCTGGGAAATGCATCAGGTTTG-3'
At2g40540_R	5´-TTGGTGAGTGAGGCCGAGAAGTAG-3'
At5g09400_F	5´-TGATTCCGAGATCGGCGTTGAC-3'
At5g09400_R	5´-TTTCCTCCCAACGGTCAAGTCCTC-3'
UBQ10_For (At4g05320)	5´-TTGGAGGATGGCAGAACTCTTGCT-3'
UBQ10_Rev (At4g05320)	5´-AGTTTTCCCAGTCAACGTCTTAACGAAA-3'
